# Supplementary material for: Responses to land cover and grassland management vary across life‐history stages for a grassland specialist
Source: Ecol Evol. 2020 Oct 29;10(23):12777–91. doi: 10.1002/ece3.6805 (PMC7713953; doi:10.1002/ece3.6805)
Supplement: Supplementary file 1 — Appendix S1 [file ECE3-10-12777-s001.xlsx]

## Sheet: Table S1
Supporting Information: Responses to land cover and grassland management vary across life-history stages for a grassland specialist. Michael A. Hardy, Matthew S. Broadway, Christopher D. Pollentier, Volker C. Radeloff, Jason D. Riddle, Scott D. Hull, and Benjamin Zuckerberg. Ecology and Evolution.
Appendix 1: Land cover classification
Table S1. Reclassification of the United States Department of Agriculture National Agricultural Statistics Service’s Cropland Data Layers (CDL) for land cover classes present in the Central Wisconsin Grassland Conservation Area, Wisconsin, USA, 2007-2015.
CDL class	CDL description	Reclassification
0	Background	NA
1	Corn	Row crops
4	Sorghum	Row crops
5	Soybeans	Row crops
6	Sunflower	Row crops
11	Tobacco	Row crops
12	Sweet corn	Row crops
13	Pop or orn corn	Row crops
14	Mint	Grass
21	Barley	Grass
23	Spring wheat	Grass
24	Winter wheat	Grass
25	Other small grains	Grass
26	Dbl crop winwht/soybeans	Grass
27	Rye	Grass
28	Oats	Grass
29	Millet	Grass
30	Speltz	Grass
31	Canola	Grass
32	Flaxseed	Grass
33	Safflower	Grass
36	Alfalfa	Grass
37	Other hay/non alfalfa	Grass
38	Camelina	Grass
39	Buckwheat	Grass
41	Sugarbeets	Row crops
42	Dry beans	Row crops
43	Potatoes	Row crops
44	Other crops	Row crops
46	Sweet potatoes	Row crops
47	Misc vegs & fruits	Row crops
48	Watermelons	Row crops
49	Onions	Row crops
50	Cucumbers	Row crops
53	Peas	Row crops
54	Tomatoes	Row crops
55	Caneberries	Row crops
56	Hops	Row crops
57	Herbs	Grass
58	Clover/wildflowers	Grass
59	Sod/grass seed	Grass
60	Switchgrass	Grass
61	Fallow/idle cropland	Grass
63	Forest	Trees/shrubs
66	Cherries	Trees/shrubs
68	Apples	Trees/shrubs
69	Grapes	Row crops
70	Christmas trees	Trees/shrubs
71	Other tree crops	Trees/shrubs
76	Walnuts	Trees/shrubs
81	Clouds/no data	NA
82	Developed	NAa
83	Water	NAa
87	Wetlands	Herbaceous wetland
88	Nonag/undefined	NAa
92	Aquaculture	NAa
111	Open water	NAa
121	Developed/open space	NAa
122	Developed/low intensity	NAa
123	Developed/med intensity	NAa
124	Developed/high intensity	NAa
131	Barren	Grass
141	Deciduous forest	Trees/shrubs
142	Evergreen forest	Trees/shrubs
143	Mixed forest	Trees/shrubs
152	Shrubland	Trees/shrubs
176	Grass/pasture	Grass
190	Woody wetlands	Trees/shrubs
195	Herbaceous wetlands	Herbaceous wetland
205	Triticale	Grass
206	Carrots	Row crops
207	Asparagus	Row crops
216	Peppers	Row crops
219	Greens	Row crops
221	Strawberries	Row crops
222	Squash	Row crops
224	Vetch	Grass
225	Dbl crop winwht/corn	Row crops
226	Dbl crop oats/corn	Row crops
229	Pumpkins	Row crops
236	Dbl crop winwht/sorghum	Grass
237	Dbl crop barley/corn	Row crops
240	Dbl crop soybeans/oats	Row crops
241	Dbl crop corn/soybeans	Row crops
242	Blueberries	Row crops
243	Cabbage	Row crops
244	Cauliflower	Row crops
246	Radishes	Row crops
250	Cranberries	NAb
254	Dbl crop barley/soybeans	Row crops
aConsidered unavailable habitat.
bCranberry bogs were manually digitized from aerial imagery.
