# Supplementary material for: Responses to land cover and grassland management vary across life‐history stages for a grassland specialist
Source: Ecol Evol. 2020 Oct 29;10(23):12777–91. doi: 10.1002/ece3.6805 (PMC7713953; doi:10.1002/ece3.6805)
Supplement: Supplementary file 2 — Appendix S2 [file ECE3-10-12777-s002.xlsx]

## Sheet: Table S1
Supporting Information: Responses to land cover and grassland management vary across life-history stages for a grassland specialist. Michael A. Hardy, Matthew S. Broadway, Christopher D. Pollentier, Volker C. Radeloff, Jason D. Riddle, Scott D. Hull, and Benjamin Zuckerberg. Ecology and Evolution.
Appendix 2: Initial rankings of habitat selection models
Table S1. Initial model rankings considering the effects of land cover and management practices on Greater Prairie-Chicken habitat selection at three sites in the Central Wisconsin Grassland Conservation Area, Wisconsin, USA, 2007-2015. Models were ranked based on Akaike's Information Criterion corrected for small sample size (AICc). Akaike weights (wi), relative model likelihoods, number of esti…
Model	AICc	∆AICc	wi	Model Likelihood	K	Deviance
Land covera
GRASS	89903.1	0	1	1	3	89897.1
CRAN + CROP + TREE + WETL	91652.2	1749.12	0	0	6	91640.2
CROP	92979.6	3076.55	0	0	3	92973.6
TREE	93820.2	3917.15	0	0	3	93814.2
CRAN	94265.6	4362.48	0	0	3	94259.6
WETL	94403.5	4500.4	0	0	3	94397.5
NULL MODEL	94411.7	4508.6	0	0	2	94407.7
Management practiceb
BRUSH*	93937.8	0	1	1	3	93931.8
PDI*	94101.4	163.607	2.97293e-36	2.97293e-36	3	94095.4
BRUSH	94149.5	211.665	1.09036e-46	1.09036e-46	3	94143.5
SPRAY*	94176.8	238.946	1.29897e-52	1.29897e-52	3	94170.8
BURN	94232.1	294.236	1.28071e-64	1.28071e-64	3	94226.1
SPRAY	94232.1	294.243	1.27628e-64	1.27628e-64	3	94226.1
GRAZE	94292.4	354.542	1.02839e-77	1.02839e-77	3	94286.4
HAY	94336.5	398.627	2.74968e-87	2.74968e-87	3	94330.5
PDI	94343.7	405.893	7.2678e-89	7.2678e-89	3	94337.7
MOW	94347.3	409.45	1.22739e-89	1.22739e-89	3	94341.3
SHARE	94374	436.174	1.9323e-95	1.9323e-95	3	94368
MOW*	94378.5	440.669	2.04112e-96	2.04112e-96	3	94372.5
BURN*	94382.1	444.271	3.37152e-97	3.37152e-97	3	94376.1
HAY*	94395.1	457.278	5.05007e-100	5.05007e-100	3	94389.1
GRAZE*	94409.4	471.541	4.03873e-103	4.03873e-103	3	94403.4
NULL MODEL	94411.7	473.827	1.28743e-103	1.28743e-103	2	94407.7
SHARE*	94413.7	475.82	4.75232e-104	4.75232e-104	3	94407.7
aCranberry bogs (CRAN), row crops (CROP), grassland (GRASS), trees/shrubs (TREE), herbaceous wetlands (WETL).
bMechanical brush/tree removal (BRUSH), prescribed burning (BURN), grazing (GRAZE), hay cutting (HAY), grass mowing (MOW), plow/disk/idle (PDI), sharecropping (SHARE), herbicide spraying (SPRAY).

## Sheet: Table S2
Supporting Information: Responses to land cover and grassland management vary across life-history stages for a grassland specialist. Michael A. Hardy, Matthew S. Broadway, Christopher D. Pollentier, Volker C. Radeloff, Jason D. Riddle, Scott D. Hull, and Benjamin Zuckerberg. Ecology and Evolution.
Appendix 2: Initial rankings of habitat selection models
Table S2. Initial model rankings considering the effects of land cover and management practices on Greater Prairie-Chicken nest-site selection at three sites in the Central Wisconsin Grassland Conservation Area, Wisconsin, USA, 2007-2015. Models were ranked based on Akaike's Information Criterion corrected for small sample size (AICc). Akaike weights (wi), relative model likelihoods, number of es…
Model	AICc	∆AICc	wi	Likelihood	K	Deviance
Land covera
GRASS	89903.1	0	1	1	3	89897.1
CRAN + CROP + TREE + WETL	91652.2	1749.12	0	0	6	91640.2
CROP	92979.6	3076.55	0	0	3	92973.6
TREE	93820.2	3917.15	0	0	3	93814.2
CRAN	94265.6	4362.48	0	0	3	94259.6
WETL	94403.5	4500.4	0	0	3	94397.5
NULL MODEL	94411.7	4508.6	0	0	2	94407.7
Management practiceb
HAY	3381.07	0	0.694583	1	3	3375.07
PDI*	3385.1	4.02572	0.0928006	0.133606	3	3379.1
BURN	3386.68	5.60981	0.0420309	0.0605124	3	3380.68
BRUSH*	3386.8	5.72934	0.0395926	0.0570019	3	3380.8
SPRAY*	3387.1	6.03184	0.0340351	0.0490008	3	3381.1
NULL MODEL	3388.54	7.46899	0.0165903	0.0238852	2	3384.54
HAY*	3389.19	8.11927	0.0119853	0.0172553	3	3383.19
SPRAY	3389.48	8.41107	0.0103582	0.0149128	3	3383.48
SHARE	3389.5	8.42791	0.0102713	0.0147878	3	3383.5
BRUSH	3390.05	8.97807	0.00780117	0.0112315	3	3384.05
SHARE*	3390.22	9.14695	0.00716951	0.010322	3	3384.22
GRAZE	3390.28	9.21374	0.00693405	0.00998303	3	3384.28
BURN*	3390.33	9.26108	0.00677182	0.00974947	3	3384.33
MOW*	3390.37	9.30526	0.0066239	0.00953651	3	3384.37
PDI	3390.49	9.41806	0.00626063	0.00901351	3	3384.49
MOW	3390.51	9.44017	0.00619181	0.00891443	3	3384.51
aCranberry bogs (CRAN), row crops (CROP), grassland (GRASS), trees/shrubs (TREE), herbaceous wetlands (WETL).
bMechanical brush/tree removal (BRUSH), prescribed burning (BURN), grazing (GRAZE), hay cutting (HAY), grass mowing (MOW), plow/disk/idle (PDI), sharecropping (SHARE), herbicide spraying (SPRAY).

## Sheet: Table S3
Supporting Information: Responses to land cover and grassland management vary across life-history stages for a grassland specialist. Michael A. Hardy, Matthew S. Broadway, Christopher D. Pollentier, Volker C. Radeloff, Jason D. Riddle, Scott D. Hull, and Benjamin Zuckerberg. Ecology and Evolution.
Appendix 2: Initial rankings of habitat selection models
Table S3. Initial model rankings considering the effects of land cover and management practices on Greater Prairie-Chicken brood-rearing site selection at three sites in the Central Wisconsin Grassland Conservation Area, Wisconsin, USA, 2007-2015. Models were ranked based on Akaike's Information Criterion corrected for small sample size (AICc). Akaike weights (wi), relative model likelihoods, num…
Model	AICc	∆AICc	wi	Model Likelihood	K	Deviance
Land covera
CRAN + CROP + TREE + WETL	6543.08	0	0.986927	1	6	6531.08
CROP	6552.04	8.95956	0.0111877	0.0113359	3	6546.04
GRASS	6555.6	12.5215	0.0018848	0.00190977	3	6549.6
TREE	6611.49	68.4065	1.3804e-15	1.39869e-15	3	6605.49
CRAN	6611.97	68.895	1.08124e-15	1.09556e-15	3	6605.97
NULL MODEL	6612.05	68.9696	1.04164e-15	1.05544e-15	2	6608.05
WETL	6614.05	70.9698	3.83176e-16	3.88252e-16	3	6608.05
Management practiceb
BURN	6567.78	0	0.998318	1	3	6561.78
MOW	6580.55	12.7723	0.00168194	0.00168477	3	6574.55
SPRAY*	6598.54	30.764	2.08427e-07	2.08778e-07	3	6592.54
BURN*	6603.34	35.5614	1.89329e-08	1.89648e-08	3	6597.34
BRUSH*	6610.75	42.9723	4.65541e-10	4.66325e-10	3	6604.75
NULL MODEL	6612.05	44.2721	2.43055e-10	2.43464e-10	2	6608.05
MOW*	6612.17	44.3935	2.28743e-10	2.29128e-10	3	6606.17
GRAZE	6613.22	45.4456	1.35174e-10	1.35401e-10	3	6607.22
HAY	6613.24	45.4599	1.34207e-10	1.34433e-10	3	6607.24
SPRAY	6613.51	45.7383	1.1677e-10	1.16967e-10	3	6607.51
GRAZE*	6613.56	45.7821	1.14239e-10	1.14432e-10	3	6607.56
HAY*	6613.75	45.971	1.03942e-10	1.04118e-10	3	6607.75
BRUSH	6613.79	46.0171	1.01574e-10	1.01746e-10	3	6607.79
PDI*	6614.03	46.2494	9.0434e-11	9.05864e-11	3	6608.03
aCranberry bogs (CRAN), row crops (CROP), grassland (GRASS), trees/shrubs (TREE), herbaceous wetlands (WETL).
bMechanical brush/tree removal (BRUSH), prescribed burning (BURN), grazing (GRAZE), hay cutting (HAY), grass mowing (MOW), plow/disk/idle (PDI), herbicide spraying (SPRAY).
