# Supplementary material for: Responses to land cover and grassland management vary across life‐history stages for a grassland specialist
Source: Ecol Evol. 2020 Oct 29;10(23):12777–91. doi: 10.1002/ece3.6805 (PMC7713953; doi:10.1002/ece3.6805)
Supplement: Supplementary file 3 — Appendix S3 [file ECE3-10-12777-s003.xlsx]

## Sheet: Table S1
Supporting Information: Responses to land cover and grassland management vary across life-history stages for a grassland specialist. Michael A. Hardy, Matthew S. Broadway, Christopher D. Pollentier, Volker C. Radeloff, Jason D. Riddle, Scott D. Hull, and Benjamin Zuckerberg. Ecology and Evolution.
Appendix 3: Rankings of survival models
Table S1. Initial model rankings considering the effects of land cover and management practices on survival of Greater Prairie-Chicken hens at three sites in the Central Wisconsin Grassland Conservation Area, Wisconsin, USA, 2007-2015. Models were ranked based on Akaike's Information Criterion corrected for small sample size (AICc). Akaike weights (wi), relative model likelihoods, number of estim…
Model	AICc	∆AICc	wi	Likelihood	K	Deviance
Base modela
HEN.ORIGIN	824.778	0	1	1	2	820.777
NULL MODEL	824.795	0.0172	0.991437	0.991437	1	822.795
HEN.AGE + HEN.ORIGIN	826.732	1.9544	0.376363	0.376363	3	820.731
HEN.AGE	826.748	1.9703	0.373383	0.373383	2	822.748
SITE	828.104	3.3261	0.18956	0.18956	3	822.103
YEAR	830.366	5.588	0.061176	0.061176	5	820.363
Land coverb
GRASS + GRASS²	819.12	0	0.605538	1	3	813.118
CROP + CROP²	821.089	1.9697	0.226165	0.373495	3	815.088
NULL MODEL	824.795	5.6756	0.0354569	0.0585543	1	822.795
TREE	825.792	6.672	0.0215444	0.035579	2	821.791
WETL + WETL²	825.844	6.7245	0.0209862	0.0346572	3	819.843
CRAN + CRAN²	825.857	6.7377	0.0208482	0.0344292	2	821.857
CROP	826.12	7.0003	0.0182829	0.0301929	2	822.119
WETL	826.145	7.0256	0.0180531	0.0298133	2	822.145
GRASS	826.229	7.109	0.0173158	0.0285957	2	822.228
TREE + TREE²	827.738	8.6185	0.00814062	0.0134436	3	821.737
CRAN + CRAN²	827.857	8.7379	0.00766885	0.0126645	3	821.856
Management practicec
BRUSH + BRUSH* + BURN	817.211	0	0.375449	1	4	809.21
BRUSH* + BURN	818.486	1.2743	0.198536	0.528797	3	812.485
BRUSH + BRUSH*	818.694	1.4827	0.17889	0.47647	3	812.693
BRUSH*	820.99	3.7784	0.0567651	0.151193	2	816.989
BRUSH + BURN	821.283	4.0718	0.0490197	0.130563	3	815.282
BURN	822.242	5.0307	0.0303492	0.0808346	2	818.241
BRUSH	822.907	5.6952	0.0217698	0.0579833	2	818.906
PDI*	823.247	6.0352	0.0183664	0.0489185	2	819.246
SHARE	824.586	7.3742	0.00940293	0.0250445	2	820.585
NULL MODEL	824.795	7.5837	0.00846781	0.0225538	1	822.795
SHARE*	824.999	7.7872	0.00764859	0.0203719	2	820.998
SPRAY	825.216	8.0045	0.00686113	0.0182745	2	821.215
SPRAY*	825.364	8.1528	0.00637078	0.0169684	2	821.364
MOW*	825.67	8.4584	0.00546805	0.014564	2	821.669
GRAZE	825.881	8.6695	0.00492031	0.0131051	2	821.88
GRAZE*	825.973	8.7619	0.00469816	0.0125135	2	821.973
PDI	826.413	9.2016	0.00377093	0.0100438	2	822.412
MOW	826.595	9.3833	0.00344344	0.00917154	2	822.594
HAY*	826.642	9.4303	0.00336346	0.00895852	2	822.641
HAY	826.666	9.4544	0.00332318	0.00885122	2	822.665
BURN*	826.794	9.583	0.00311622	0.0083	2	822.794
aHen age (H.AGE), hen origin (HEN.ORIGIN), site (SITE), year (YEAR).
bCranberry bogs (CRAN), row crops (CROP), grassland (GRASS), trees/shrubs (TREE), herbaceous wetlands (WETL).
cMechanical brush/tree removal (BRUSH), prescribed burning (BURN), grazing (GRAZE), hay cutting (HAY), grass mowing (MOW), plow/disk/idle (PDI), sharecropping (SHARE), herbicide spraying (SPRAY).

## Sheet: Table S2
Supporting Information: Responses to land cover and grassland management vary across life-history stages for a grassland specialist. Michael A. Hardy, Matthew S. Broadway, Christopher D. Pollentier, Volker C. Radeloff, Jason D. Riddle, Scott D. Hull, and Benjamin Zuckerberg. Ecology and Evolution.
Appendix 3: Rankings of survival models
Table S2. Initial model rankings considering the effects of land cover and management practices on survival of Greater Prairie-Chicken nests at three sites in the Central Wisconsin Grassland Conservation Area, Wisconsin, USA, 2007-2015. Models were ranked based on Akaike's Information Criterion corrected for small sample size (AICc). Akaike weights (wi), relative model likelihoods, number of esti…
Model	AICc	∆AICc	wi	Likelihood	K	Deviance
Base modela
YEAR	925.564	0	0.23026	1	5	915.545
YEAR + RENEST	925.716	0.1513	0.21348	0.9271	6	913.689
RENEST	925.774	0.209	0.20741	0.9008	2	921.77
NULL MODEL	925.892	0.3278	0.19545	0.8488	1	923.891
HEN.AGE	927.649	2.084	0.08122	0.3527	2	923.645
HEN.ORIGIN	927.885	2.32	0.07218	0.3135	2	923.881
Land coverb
TREE	925.89	0	0.07959	1	2	921.887
NULL MODEL	925.892	0.0018	0.07952	0.9991	1	923.891
GRASS	926.54	0.6495	0.05752	0.7227	2	922.536
CRAN + TREE	926.577	0.686	0.05648	0.7096	3	920.569
TREE + TREE²	927.209	1.3186	0.04117	0.5173	3	921.201
CRAN	927.298	1.4078	0.03937	0.4946	2	923.294
CROP	927.474	1.5832	0.03607	0.4532	2	923.47
CRAN + GRASS	927.621	1.7308	0.0335	0.4209	3	921.614
TREE + WETL	927.646	1.7556	0.03309	0.4157	3	921.638
CROP + TREE	927.726	1.8359	0.03178	0.3993	3	921.719
GRASS + TREE	927.755	1.865	0.03133	0.3936	3	921.748
WETL	927.884	1.9939	0.02937	0.369	2	923.88
CRAN + TREE + WETL	927.907	2.0169	0.02903	0.3647	4	919.895
CRAN + TREE + TREE²	928.007	2.1164	0.02763	0.3471	4	919.994
CRAN + CROP + TREE	928.201	2.3103	0.02507	0.315	4	920.188
GRASS + WETL	928.416	2.5257	0.02251	0.2828	3	922.408
CRAN + GRASS + TREE	928.44	2.5495	0.02225	0.2795	4	920.427
GRASS + GRASS²	928.465	2.5745	0.02197	0.276	3	922.457
CROP + TREE + TREE²	928.579	2.6886	0.02075	0.2607	4	920.566
CRAN + CROP	928.617	2.7264	0.02036	0.2558	3	922.609
WETL + WETL²	928.628	2.7372	0.02025	0.2544	3	922.62
GRASS + TREE + TREE²	928.797	2.9066	0.01861	0.2338	4	920.784
TREE + TREE² + WETL	928.954	3.0637	0.0172	0.2161	4	920.941
CRAN + CROP + TREE + TREE²	929.035	3.1445	0.01652	0.2076	5	919.016
CRAN + CRAN²	929.118	3.2279	0.01585	0.1991	3	923.111
CRAN + WETL	929.302	3.4117	0.01446	0.1817	3	923.294
CRAN + GRASS + WETL	929.309	3.4184	0.01441	0.181	4	921.296
CRAN + TREE + TREE² + WETL	929.332	3.4419	0.01424	0.1789	5	919.313
CROP + CROP²	929.377	3.4864	0.01393	0.175	3	923.369
GRASS + TREE + WETL	929.432	3.5413	0.01355	0.1702	4	921.419
CROP + WETL	929.458	3.568	0.01337	0.168	3	923.451
CROP + TREE + WETL	929.527	3.6363	0.01292	0.1623	4	921.514
CRAN + CROP + TREE + WETL	929.604	3.7137	0.01243	0.1562	5	919.585
CRAN + GRASS + TREE + TREE²	929.621	3.7301	0.01233	0.1549	5	919.601
CRAN + GRASS + TREE + WETL	929.629	3.7384	0.01228	0.1543	5	919.61
GRASS + TREE + TREE² + WETL	930.393	4.5024	0.00838	0.1053	5	920.374
CROP + TREE + TREE² + WETL	930.415	4.5249	0.00829	0.1042	5	920.396
CRAN + CROP + TREE + TREE² + WETL	930.484	4.5935	0.00801	0.1006	6	918.457
CRAN + CROP + WETL	930.621	4.7308	0.00747	0.0939	4	922.608
CRAN + GRASS + TREE + TREE² + WETL	930.708	4.8178	0.00716	0.09	6	918.681
Management practicec
BRUSH* + PDI*	924.191	0	0.11202	1	3	918.183
BRUSH*	924.707	0.5158	0.08656	0.7727	2	920.703
BRUSH + BRUSH* + PDI*	925.362	1.1709	0.06238	0.5569	4	917.349
BRUSH + BRUSH*	925.43	1.2393	0.06028	0.5381	3	919.422
BRUSH* + PDI	925.608	1.4171	0.05515	0.4923	3	919.6
BRUSH* + PDI + PDI*	925.854	1.6629	0.04878	0.4355	4	917.841
NULL MODEL	925.892	1.7015	0.04784	0.4271	1	923.891
BRUSH	925.999	1.8083	0.04536	0.4049	2	921.995
PDI*	925.999	1.8086	0.04535	0.4048	2	921.995
BRUSH + BRUSH* + PDI	926.478	2.2875	0.03569	0.3186	4	918.466
BRUSH + PDI*	926.515	2.324	0.03505	0.3129	3	920.507
PDI	926.705	2.5138	0.03187	0.2845	2	922.701
BRUSH + PDI	926.997	2.8065	0.02753	0.2458	3	920.99
BURN	927.013	2.8219	0.02732	0.2439	2	923.009
BRUSH + BRUSH* + PDI + PDI*	927.043	2.8525	0.02691	0.2402	5	917.024
GRAZE*	927.234	3.0436	0.02446	0.2184	2	923.231
SHARE	927.433	3.2423	0.02214	0.1976	2	923.429
PDI + PDI*	927.449	3.2582	0.02197	0.1961	3	921.441
MOW	927.467	3.2762	0.02177	0.1943	2	923.463
HAY*	927.615	3.4242	0.02022	0.1805	2	923.611
SPRAY	927.788	3.5974	0.01854	0.1655	2	923.784
HAY	927.858	3.6668	0.01791	0.1599	2	923.854
SPRAY*	927.866	3.6751	0.01783	0.1592	2	923.862
BURN*	927.871	3.6807	0.01778	0.1587	2	923.868
SHARE*	927.889	3.6985	0.01763	0.1574	2	923.885
MOW*	927.894	3.7027	0.01759	0.157	2	923.89
GRAZE	927.895	3.7041	0.01758	0.1569	2	923.891
BRUSH + PDI + PDI*	928.024	3.8333	0.01648	0.1471	4	920.011
aHen age (H.AGE), hen origin (HEN.ORIGIN), renesting attempt (RENEST), year (YEAR).
bCranberry bogs (CRAN), row crops (CROP), grassland (GRASS), trees/shrubs (TREE), herbaceous wetlands (WETL).
cMechanical brush/tree removal (BRUSH), prescribed burning (BURN), grazing (GRAZE), hay cutting (HAY), grass mowing (MOW), plow/disk/idle (PDI), sharecropping (SHARE), herbicide spraying (SPRAY).

## Sheet: Table S3
Supporting Information: Responses to land cover and grassland management vary across life-history stages for a grassland specialist. Michael A. Hardy, Matthew S. Broadway, Christopher D. Pollentier, Volker C. Radeloff, Jason D. Riddle, Scott D. Hull, and Benjamin Zuckerberg. Ecology and Evolution.
Appendix 3: Rankings of survival models
Table S3. Initial model rankings considering the effects of land cover and management practices on survival of Greater Prairie-Chicken broods at three sites in the Central Wisconsin Grassland Conservation Area, Wisconsin, USA, 2007-2015. Models were ranked based on Akaike's Information Criterion corrected for small sample size (AICc). Akaike weights (wi), relative model likelihoods, number of est…
Model	AICc	∆AICc	wi	Likelihood	K	Deviance
Detection probabilitya
φ(.)p(YEAR)	556.226	0	0.77204	1	3	549.986
φ(.)p(AGE)	559.297	3.0713	0.16623	0.2153	3	553.057
φ(.)p(AGE + AGE2)	561.363	5.1369	0.05918	0.0767	4	552.959
NULL MODEL	567.651	11.425	0.00255	0.0033	2	563.532
Base survival modelb
φ(SITE) p(YEAR)	501.19	0	1	1	5	490.578
φ(YEAR) p(YEAR)	552.444	51.2532	0	0	4	544.04
φ(.) p(YEAR)	556.226	55.0355	0	0	3	549.986
φ(H.AGE) p(YEAR)	556.32	55.1293	0	0	4	547.916
φ(B.AGE) p(YEAR)	558.056	56.8654	0	0	4	549.652
φ(B.AGE + B.AGE2) p(YEAR)	559.973	58.7825	0	0	5	549.361
NULL MODEL	567.651	66.4605	0	0	2	563.532
Land coverc
φ(TREE + TREE²)p(year)	530.6	0	0.96706	1	5	519.988
φ(WETL)p(year)	538.172	7.572	0.02194	0.0227	4	529.768
φ(WETL + WETL²)p(year)	539.564	8.9637	0.01094	0.0113	5	528.952
φ(CROP)p(year)	551.048	20.4476	4e-05	0	4	542.644
φ(CROP + CROP²)p(year)	552.204	21.6035	2e-05	0	5	541.592
φ(.)p(year)	556.226	25.6256	0	0	3	549.986
φ(TREE)p(year)	556.912	26.3115	0	0	4	548.508
φ(CRAN)p(year)	557.524	26.9238	0	0	4	549.12
φ(GRASS)p(year)	558.043	27.4429	0	0	4	549.639
φ(GRASS + GRASS²)p(year)	560.149	29.5482	0	0	5	549.536
NULL MODEL	567.651	37.0506	0	0	2	563.532
Management practiced
φ(GRAZE)p(YEAR)	540.184	0	0.80238	1	4	531.78
φ(HAY*)p(YEAR)	543.423	3.2388	0.15888	0.198	4	535.019
φ(BURN*)p(YEAR)	546.642	6.4581	0.03177	0.0396	4	538.238
φ(BURN)p(YEAR)	551.027	10.8428	0.00355	0.0044	4	542.623
φ(GRAZE*)p(YEAR)	553.366	13.1825	0.0011	0.0014	4	544.962
φ(BRUSH)p(YEAR)	553.902	13.7184	0.00084	0.001	4	545.498
φ(MOW*)p(YEAR)	554.096	13.9127	0.00076	0.0009	4	545.692
φ(.)p(YEAR)	556.226	16.0422	0.00026	0.0003	3	549.986
φ(SPRAY)p(YEAR)	557.627	17.4435	0.00013	0.0002	4	549.223
φ(BRUSH*)p(YEAR)	557.672	17.4883	0.00013	0.0002	4	549.268
φ(SPRAY*)p(YEAR)	558.204	18.0202	0.0001	0.0001	4	549.8
φ(MOW)p(YEAR)	558.35	18.1658	9e-05	0.0001	4	549.946
NULL MODEL	567.651	27.4672	0	0	2	563.532
aBrood age(AGE), year (YEAR).
bBrood age (B.AGE), hen age (H.AGE), site (SITE), year (YEAR).
cCranberry bogs (CRAN), row crops (CROP), grassland (GRASS), trees/shrubs (TREE), herbaceous wetlands (WETL).
dMechanical brush/tree removal (BRUSH), prescribed burning (BURN), grazing (GRAZE), hay cutting (HAY), grass mowing (MOW), plow/disk/idle (PDI), sharecropping (SHARE), herbicide spraying (SPRAY).

## Sheet: Table S4
Supporting Information: Responses to land cover and grassland management vary across life-history stages for a grassland specialist. Michael A. Hardy, Matthew S. Broadway, Christopher D. Pollentier, Volker C. Radeloff, Jason D. Riddle, Scott D. Hull, and Benjamin Zuckerberg. Ecology and Evolution.
Appendix 3: Rankings of survival models
Table S4. Final model rankings considering the effects of land cover and management practices on survival of Greater Prairie-Chicken hens at three sites in the Central Wisconsin Grassland Conservation Area, Wisconsin, USA, 2007-2015. Models were ranked based on Akaike's Information Criterion corrected for small sample size (AICc). Akaike weights (wi), relative model likelihoods, number of estimat…
Modela	AICc	∆AICc	wi	Likelihood	K	Deviance
GRASS + GRASS² + BRUSH + BRUSH* + BURN	810.539	0	0.224341	1	6	798.535
HEN.ORIGIN + GRASS + GRASS² + BRUSH + BRUSH* + BURN	812.189	1.6501	0.0983091	0.438213	7	798.184
HEN.AGE + GRASS + GRASS² + BRUSH + BRUSH* + BURN	812.422	1.883	0.0875025	0.390042	7	798.417
CROP + CROP² + BRUSH + BRUSH* + BURN	812.617	2.0774	0.0793975	0.353914	6	800.613
GRASS + GRASS² + BRUSH* + BURN	813.139	2.5996	0.0611523	0.272586	5	803.136
GRASS + GRASS² + BRUSH + BRUSH*	813.388	2.8483	0.0540018	0.240713	5	803.385
HEN.AGE + HEN.ORIGIN + GRASS + GRASS² + BRUSH + BRUSH* + BURN	814.155	3.6154	0.0367989	0.164031	8	798.148
HEN.ORIGIN + CROP + CROP² + BRUSH + BRUSH* + BURN	814.183	3.6441	0.0362746	0.161694	7	800.178
HEN.ORIGIN + GRASS + GRASS² + BRUSH* + BURN	814.576	4.0362	0.0298167	0.132908	6	802.572
HEN.AGE + CROP + CROP² + BRUSH + BRUSH* + BURN	814.614	4.0742	0.0292555	0.130406	7	800.608
HEN.ORIGIN + GRASS + GRASS² + BRUSH + BRUSH*	814.67	4.1309	0.0284377	0.126761	6	802.666
CROP + CROP² + BRUSH + BRUSH*	814.689	4.1494	0.0281759	0.125594	5	804.686
HEN.AGE + GRASS + GRASS² + BRUSH* + BURN	814.751	4.2118	0.0273104	0.121736	6	802.747
HEN.AGE + GRASS + GRASS² + BRUSH + BRUSH*	815.244	4.7046	0.0213461	0.0951501	6	803.24
CROP + CROP² + BRUSH* + BURN	815.369	4.83	0.0200488	0.0893673	5	805.367
HEN.ORIGIN + CROP + CROP² + BRUSH + BRUSH*	815.896	5.3569	0.0154054	0.0686695	6	803.892
HEN.AGE + HEN.ORIGIN + CROP + CROP² + BRUSH + BRUSH* + BURN	816.171	5.6316	0.0134283	0.0598568	8	800.164
HEN.AGE + HEN.ORIGIN + GRASS + GRASS² + BRUSH* + BURN	816.385	5.8459	0.0120639	0.0537748	7	802.38
HEN.AGE + HEN.ORIGIN + GRASS + GRASS² + BRUSH + BRUSH*	816.652	6.1124	0.0105589	0.0470662	7	802.647
HEN.ORIGIN + CROP + CROP² + BRUSH* + BURN	816.669	6.1302	0.0104653	0.0466492	6	804.666
HEN.AGE + CROP + CROP² + BRUSH + BRUSH*	816.684	6.1451	0.0103876	0.0463029	6	804.681
BRUSH + BRUSH* + BURN	817.211	6.6721	0.00798143	0.0355772	4	809.21
HEN.AGE + CROP + CROP² + BRUSH* + BURN	817.244	6.7047	0.00785238	0.035002	6	805.24
HEN.AGE + HEN.ORIGIN + CROP + CROP² + BRUSH + BRUSH*	817.861	7.3218	0.00576766	0.0257094	7	803.856
BRUSH* + BURN	818.486	7.9464	0.00422056	0.0188131	3	812.485
HEN.AGE + HEN.ORIGIN + CROP + CROP² + BRUSH* + BURN	818.653	8.1139	0.00388148	0.0173017	7	804.648
BRUSH + BRUSH*	818.694	8.1548	0.00380291	0.0169515	3	812.693
HEN.ORIGIN + BRUSH + BRUSH* + BURN	818.735	8.1956	0.00372612	0.0166092	5	808.732
HEN.AGE + HEN.ORIGIN + GRASS + GRASS² + BURN	819.112	8.573	0.00308536	0.013753	6	807.109
GRASS + GRASS²	819.12	8.5802	0.00307427	0.0137036	3	813.118
HEN.AGE + BRUSH + BRUSH* + BURN	819.141	8.602	0.00304094	0.013555	5	809.139
HEN.ORIGIN + GRASS + GRASS²	819.622	9.0825	0.00239149	0.0106601	4	811.62
HEN.ORIGIN + BRUSH + BRUSH*	819.735	9.1954	0.00226023	0.010075	4	811.733
HEN.ORIGIN + BRUSH* + BURN	819.754	9.2142	0.00223908	0.00998072	4	811.752
HEN.AGE + BRUSH* + BURN	820.486	9.9465	0.00155258	0.00692062	4	812.484
HEN.AGE + HEN.ORIGIN + BRUSH + BRUSH* + BURN	820.502	9.9628	0.00153998	0.00686445	6	808.498
HEN.AGE + GRASS + GRASS²	820.562	10.0225	0.00149469	0.00666257	4	812.56
HEN.AGE + BRUSH + BRUSH*	820.636	10.0969	0.00144011	0.00641928	4	812.634
CROP + CROP²	821.089	10.5499	0.00114822	0.00511821	3	815.088
HEN.AGE + HEN.ORIGIN + BRUSH + BRUSH*	821.434	10.8943	0.000966588	0.00430857	5	811.431
HEN.AGE + HEN.ORIGIN + GRASS + GRASS²	821.451	10.9117	0.000958215	0.00427124	5	811.448
HEN.ORIGIN + CROP + CROP²	821.484	10.9444	0.000942676	0.00420198	4	813.482
HEN.AGE + HEN.ORIGIN + BRUSH* + BURN	821.701	11.1616	0.000845664	0.00376955	5	811.698
HEN.AGE + CROP + CROP²	822.9	12.361	0.00046425	0.00206939	4	814.899
HEN.AGE + HEN.ORIGIN + CROP + CROP²	823.48	12.9405	0.000347468	0.00154884	5	813.477
HEN.ORIGIN	824.778	14.2386	0.000181567	0.000809333	2	820.777
NULL MODEL	824.795	14.2558	0.000180012	0.000802403	1	822.795
HEN.AGE + HEN.ORIGIN	826.732	16.193	6.8335e-05	0.000304603	3	820.731
HEN.AGE	826.748	16.2089	6.77939e-05	0.000302191	2	822.748
aHen age (H.AGE), hen origin (HEN.ORIGIN), row crops (CROP), grassland (GRASS), mechanical brush/tree removal (BRUSH), prescribed burning (BURN) .

## Sheet: Table S5
Supporting Information: Responses to land cover and grassland management vary across life-history stages for a grassland specialist. Michael A. Hardy, Matthew S. Broadway, Christopher D. Pollentier, Volker C. Radeloff, Jason D. Riddle, Scott D. Hull, and Benjamin Zuckerberg. Ecology and Evolution.
Appendix 3: Rankings of survival models
Table S5. Final model rankings considering the effects of land cover and management practices on survival of Greater Prairie-Chicken nests at three sites in the Central Wisconsin Grassland Conservation Area, Wisconsin, USA, 2007-2015. Models were ranked based on Akaike's Information Criterion corrected for small sample size (AICc). Akaike weights (wi), relative model likelihoods, number of estima…
Modela	AICc	∆AICc	wi	Likelihood	K	Deviance
YEAR + CROP + TREE	918.981	0	0.0454945	1	7	904.946
YEAR + GRASS + TREE	919.218	0.2365	0.0404207	0.888474	7	905.182
YEAR + RENEST + CROP + TREE	920.095	1.1132	0.0260754	0.573154	8	904.048
YEAR + TREE	920.196	1.2148	0.0247838	0.544765	6	908.169
YEAR + RENEST + GRASS + TREE	920.523	1.5416	0.0210477	0.462643	8	904.477
YEAR + GRASS	920.546	1.5649	0.0208039	0.457284	6	908.519
YEAR + CROP + TREE + PDI*	920.754	1.7722	0.0187556	0.41226	8	904.707
YEAR + CROP + TREE + BRUSH*	920.924	1.9424	0.0172255	0.378628	8	904.878
YEAR + CROP + TREE + BRUSH	920.984	2.0021	0.0167189	0.367493	8	904.937
YEAR + RENEST + TREE	921.07	2.0883	0.0160136	0.351991	7	907.034
YEAR + GRASS + TREE + PDI*	921.079	2.0976	0.0159394	0.350358	8	905.033
YEAR + GRASS + TREE + BRUSH*	921.12	2.1386	0.0156159	0.343249	8	905.074
YEAR + GRASS + TREE + BRUSH	921.171	2.1899	0.0152205	0.334556	8	905.125
YEAR + GRASS + PDI*	921.243	2.2615	0.0146852	0.322791	7	907.207
YEAR + RENEST + GRASS	921.678	2.6962	0.0118164	0.259733	7	907.642
YEAR + RENEST + CROP + TREE + PDI*	921.902	2.9206	0.0105623	0.232167	9	903.844
YEAR + CRAN + TREE	921.941	2.9593	0.0103599	0.227717	7	907.905
YEAR + RENEST + CROP + TREE + BRUSH*	922.075	3.0937	0.00968657	0.212918	9	904.017
YEAR + TREE + BRUSH	922.082	3.1003	0.00965466	0.212216	7	908.046
YEAR + TREE + PDI*	922.095	3.1139	0.00958923	0.210778	7	908.059
YEAR + RENEST + CROP + TREE + BRUSH	922.098	3.1169	0.00957486	0.210462	9	904.04
YEAR + TREE + WETL	922.109	3.1277	0.00952329	0.209329	7	908.073
YEAR + TREE + BRUSH*	922.151	3.1699	0.00932446	0.204958	7	908.115
YEAR + TREE + TREE²	922.16	3.1785	0.00928445	0.204079	7	908.124
YEAR + CROP + TREE + PDI + PDI*	922.291	3.3094	0.00869624	0.191149	9	904.233
YEAR + GRASS + BRUSH*	922.331	3.3492	0.0085249	0.187383	7	908.295
YEAR + RENEST + GRASS + TREE + PDI*	922.409	3.4274	0.00819801	0.180198	9	904.351
YEAR + RENEST + GRASS + TREE + BRUSH*	922.474	3.4922	0.00793665	0.174453	9	904.416
YEAR + RENEST + GRASS + TREE + BRUSH	922.49	3.5088	0.00787105	0.173011	9	904.432
YEAR + RENEST + GRASS + PDI*	922.504	3.5227	0.00781653	0.171813	8	906.458
YEAR + GRASS + BRUSH	922.513	3.531	0.00778416	0.171101	7	908.476
YEAR + CRAN + GRASS	922.516	3.5347	0.00776977	0.170785	7	908.48
YEAR + CROP + TREE + BRUSH* + PDI*	922.655	3.6733	0.00724956	0.15935	9	904.597
YEAR + GRASS + BRUSH* + PDI*	922.925	3.9439	0.00633216	0.139185	8	906.879
YEAR + CROP + TREE + BRUSH + BRUSH*	922.926	3.9441	0.00633152	0.139171	9	904.868
YEAR + GRASS + TREE + BRUSH* + PDI*	922.94	3.9585	0.0062861	0.138173	9	904.882
YEAR + RENEST + CRAN + TREE	922.955	3.9731	0.00624038	0.137168	8	906.908
YEAR + RENEST + TREE + BRUSH	922.972	3.9909	0.00618509	0.135952	8	906.926
YEAR + RENEST + TREE + PDI*	922.995	4.013	0.00611712	0.134458	8	906.948
YEAR + GRASS + TREE + PDI + PDI*	923.049	4.0676	0.00595238	0.130837	9	904.991
YEAR + RENEST + TREE + WETL	923.05	4.0689	0.00594851	0.130752	8	907.004
YEAR + RENEST + TREE + TREE²	923.051	4.0695	0.00594673	0.130713	8	907.005
YEAR + RENEST + TREE + BRUSH*	923.062	4.0804	0.0059144	0.130003	8	907.016
YEAR + GRASS + TREE + BRUSH + BRUSH*	923.066	4.0841	0.00590347	0.129762	9	905.008
YEAR + CRAN + GRASS + PDI*	923.173	4.1919	0.0055937	0.122953	8	907.127
YEAR + GRASS + BRUSH + PDI*	923.227	4.2452	0.0054466	0.11972	8	907.18
YEAR + GRASS + PDI + PDI*	923.233	4.2512	0.00543028	0.119361	8	907.186
YEAR + TREE + PDI + PDI*	923.372	4.3901	0.00506595	0.111353	8	907.325
YEAR + RENEST + CROP + TREE + PDI + PDI*	923.463	4.4811	0.00484061	0.1064	10	903.392
YEAR + RENEST + GRASS + BRUSH*	923.547	4.565	0.00464175	0.102029	8	907.5
YEAR + RENEST + GRASS + BRUSH	923.659	4.6771	0.00438873	0.0964674	8	907.612
YEAR + RENEST + CRAN + GRASS	923.683	4.7014	0.00433573	0.0953024	8	907.636
YEAR + CRAN + TREE + BRUSH	923.821	4.8392	0.00404706	0.0889572	8	907.774
YEAR + CRAN + TREE + PDI*	923.833	4.8517	0.00402185	0.0884029	8	907.787
GRASS + BRUSH*	923.849	4.8672	0.0039908	0.0877205	3	917.841
YEAR + RENEST + CROP + TREE + BRUSH* + PDI*	923.856	4.8742	0.00397685	0.087414	10	903.785
TREE + BRUSH*	923.86	4.8783	0.00396871	0.087235	3	917.852
YEAR + CRAN + TREE + BRUSH*	923.92	4.9385	0.00385103	0.0846483	8	907.874
YEAR + TREE + BRUSH + PDI*	923.971	4.9897	0.0037537	0.0825088	8	907.925
YEAR + TREE + WETL + BRUSH	923.999	5.017	0.00370281	0.0813902	8	907.952
YEAR + TREE + TREE² + BRUSH	924.02	5.0382	0.00366376	0.0805321	8	907.973
YEAR + TREE + BRUSH* + PDI*	924.026	5.0444	0.00365242	0.0802828	8	907.98
YEAR + TREE + WETL + PDI*	924.038	5.0564	0.00363057	0.0798025	8	907.991
YEAR + TREE + BRUSH + BRUSH*	924.044	5.0621	0.00362024	0.0795754	8	907.997
YEAR + TREE + WETL + BRUSH*	924.057	5.0756	0.00359589	0.0790401	8	908.011
YEAR + RENEST + CROP + TREE + BRUSH + BRUSH*	924.079	5.0975	0.00355673	0.0781793	10	904.008
YEAR + TREE + TREE² + PDI*	924.095	5.1131	0.00352909	0.0775719	8	908.048
YEAR + TREE + TREE² + BRUSH*	924.13	5.148	0.00346804	0.07623	8	908.083
BRUSH* + PDI*	924.191	5.2093	0.00336336	0.073929	3	918.183
YEAR + CROP + TREE + BRUSH* + PDI + PDI*	924.253	5.2717	0.00326004	0.071658	10	904.182
YEAR + GRASS + BRUSH + BRUSH*	924.288	5.306	0.00320461	0.0704396	8	908.241
YEAR + RENEST + GRASS + BRUSH* + PDI*	924.288	5.3063	0.00320413	0.070429	9	906.23
GRASS + BRUSH* + PDI*	924.308	5.3268	0.00317146	0.0697108	4	916.295
YEAR + RENEST + TREE + PDI + PDI*	924.317	5.3354	0.00315785	0.0694117	9	906.259
YEAR + CRAN + GRASS + BRUSH*	924.317	5.3359	0.00315706	0.0693943	8	908.271
YEAR + RENEST + GRASS + TREE + BRUSH* + PDI*	924.331	5.3491	0.00313629	0.0689378	10	904.26
RENEST + TREE + BRUSH*	924.378	5.3969	0.00306222	0.0673098	4	916.366
YEAR + RENEST + GRASS + TREE + PDI + PDI*	924.39	5.4082	0.00304497	0.0669305	10	904.319
YEAR + RENEST + GRASS + TREE + BRUSH + BRUSH*	924.436	5.4541	0.00297588	0.065412	10	904.365
YEAR + CRAN + GRASS + BRUSH	924.487	5.5052	0.00290081	0.0637619	8	908.44
YEAR + RENEST + CRAN + GRASS + PDI*	924.49	5.5086	0.00289589	0.0636536	9	906.432
YEAR + RENEST + GRASS + PDI + PDI*	924.503	5.5211	0.00287784	0.063257	9	906.445
RENEST + GRASS + BRUSH*	924.618	5.6361	0.00271703	0.0597223	4	916.605
YEAR + CROP + TREE + BRUSH + BRUSH* + PDI*	924.66	5.6788	0.00265964	0.0584607	10	904.59
BRUSH*	924.707	5.7251	0.00259878	0.0571229	2	920.703
YEAR + CROP + PDI*	924.727	5.7451	0.00257292	0.0565545	7	910.691
RENEST + BRUSH* + PDI*	924.795	5.8139	0.00248592	0.0546421	4	916.783
YEAR + RENEST + CRAN + TREE + BRUSH	924.852	5.8702	0.00241691	0.0531254	9	906.794
YEAR + RENEST + CRAN + TREE + PDI*	924.875	5.8933	0.00238916	0.0525153	9	906.817
YEAR + CRAN + GRASS + BRUSH* + PDI*	924.883	5.9015	0.00237938	0.0523005	9	906.825
YEAR + GRASS + TREE + BRUSH + BRUSH* + PDI*	924.894	5.9125	0.00236633	0.0520136	10	904.823
YEAR + GRASS + BRUSH + BRUSH* + PDI*	924.901	5.9191	0.00235854	0.0518422	9	906.843
YEAR + GRASS + TREE + BRUSH* + PDI + PDI*	924.903	5.9213	0.00235594	0.0517852	10	904.832
YEAR + GRASS + BRUSH* + PDI + PDI*	924.908	5.926	0.00235041	0.0516637	9	906.85
YEAR + RENEST + TREE + TREE² + BRUSH	924.934	5.9523	0.00231971	0.0509888	9	906.876
YEAR + RENEST + TREE + WETL + BRUSH	924.955	5.9739	0.00229479	0.050441	9	906.897
YEAR + RENEST + CRAN + TREE + BRUSH*	924.956	5.9746	0.00229399	0.0504234	9	906.898
TREE + BRUSH* + PDI*	924.957	5.9757	0.00229272	0.0503957	4	916.944
YEAR + RENEST + TREE + BRUSH + BRUSH*	924.968	5.987	0.00227981	0.0501117	9	906.911
RENEST + BRUSH*	924.972	5.9906	0.00227571	0.0500216	3	918.964
YEAR + RENEST + TREE + BRUSH* + PDI*	924.974	5.9925	0.00227355	0.0499741	9	906.916
YEAR + RENEST + TREE + WETL + PDI*	924.99	6.0083	0.00225566	0.0495809	9	906.932
YEAR + RENEST + TREE + TREE² + PDI*	925	6.019	0.00224362	0.0493163	9	906.942
CROP + BRUSH* + PDI*	925.014	6.0328	0.00222819	0.0489772	4	917.001
YEAR + RENEST + TREE + WETL + BRUSH*	925.041	6.0591	0.00219908	0.0483374	9	906.983
YEAR + RENEST + TREE + TREE² + BRUSH*	925.051	6.069	0.00218823	0.0480987	9	906.992
GRASS + TREE + BRUSH*	925.157	6.1754	0.00207485	0.0456067	4	917.144
YEAR + CRAN + GRASS + PDI + PDI*	925.167	6.1858	0.00206409	0.0453702	9	907.109
RENEST + GRASS + BRUSH* + PDI*	925.226	6.2446	0.00200429	0.0440557	5	915.207
CROP + TREE + BRUSH*	925.267	6.2855	0.00196372	0.0431639	4	917.254
YEAR + PDI*	925.303	6.3214	0.00192879	0.0423961	6	913.276
YEAR + TREE + WETL + PDI + PDI*	925.309	6.3272	0.0019232	0.0422733	9	907.251
BRUSH* + PDI + PDI*	925.343	6.3612	0.00189078	0.0415607	4	917.33
BRUSH + BRUSH* + PDI*	925.362	6.3802	0.00187291	0.0411678	4	917.349
YEAR + TREE + BRUSH* + PDI + PDI*	925.365	6.3839	0.00186944	0.0410917	9	907.308
YEAR + TREE + TREE² + PDI + PDI*	925.369	6.3872	0.00186636	0.0410239	9	907.311
BRUSH + BRUSH*	925.43	6.4486	0.00180993	0.0397836	3	919.422
YEAR + RENEST + CROP + PDI*	925.437	6.4557	0.00180352	0.0396426	8	909.391
YEAR + RENEST + CROP + TREE + BRUSH* + PDI + PDI*	925.457	6.4759	0.0017854	0.0392443	11	903.372
CRAN + TREE + BRUSH*	925.476	6.4942	0.00176914	0.0388868	4	917.463
YEAR + RENEST + GRASS + BRUSH + BRUSH*	925.521	6.5396	0.00172943	0.038014	9	907.463
TREE + TREE² + BRUSH*	925.526	6.5442	0.00172546	0.0379267	4	917.513
TREE + BRUSH + BRUSH*	925.528	6.5464	0.00172356	0.037885	4	917.515
YEAR + RENEST + CRAN + GRASS + BRUSH*	925.557	6.575	0.00169909	0.0373471	9	907.499
YEAR	925.564	6.583	0.0016923	0.037198	5	915.545
RENEST + TREE + BRUSH* + PDI*	925.615	6.6334	0.00165019	0.0362723	5	915.596
CROP + BRUSH*	925.662	6.68	0.00161219	0.035437	3	919.654
YEAR + RENEST + CRAN + GRASS + BRUSH	925.666	6.6845	0.00160856	0.0353573	9	907.608
YEAR + CRAN + TREE + PDI + PDI*	925.689	6.7071	0.00159049	0.03496	9	907.631
CRAN + GRASS + BRUSH*	925.706	6.7241	0.00157703	0.0346641	4	917.693
GRASS + BRUSH + BRUSH*	925.712	6.7306	0.00157191	0.0345516	4	917.699
YEAR + RENEST	925.716	6.7343	0.001569	0.0344878	6	913.689
RENEST + BRUSH + BRUSH*	925.721	6.7398	0.00156469	0.0343931	4	917.708
RENEST + CROP + BRUSH* + PDI*	925.727	6.7459	0.00155993	0.0342883	5	915.708
TREE + WETL + BRUSH*	925.766	6.7846	0.00153004	0.0336312	4	917.753
RENEST	925.774	6.792	0.00152438	0.033507	2	921.77
YEAR + CRAN + TREE + BRUSH* + PDI*	925.793	6.8118	0.00150937	0.0331769	9	907.735
YEAR + RENEST + PDI*	925.803	6.821	0.00150244	0.0330247	7	911.766
YEAR + CRAN + TREE + BRUSH + BRUSH*	925.806	6.824	0.00150019	0.0329752	9	907.748
RENEST + CROP + TREE + BRUSH*	925.859	6.8772	0.00146081	0.0321096	5	915.839
YEAR + RENEST + CROP + TREE + BRUSH + BRUSH* + PDI*	925.863	6.8816	0.0014576	0.032039	11	903.778
RENEST + GRASS + TREE + BRUSH*	925.887	6.9058	0.00144007	0.0316537	5	915.868
TREE	925.89	6.909	0.00143777	0.0316031	2	921.887
NULL MODEL	925.892	6.9108	0.00143647	0.0315747	1	923.891
YEAR + TREE + BRUSH + BRUSH* + PDI*	925.909	6.9271	0.00142481	0.0313184	9	907.851
RENEST + BRUSH + BRUSH* + PDI*	925.952	6.9709	0.00139395	0.03064	5	915.933
YEAR + TREE + WETL + BRUSH + BRUSH*	925.954	6.9723	0.00139297	0.0306185	9	907.896
YEAR + TREE + TREE² + BRUSH + PDI*	925.957	6.9757	0.00139061	0.0305665	9	907.899
RENEST + BRUSH	925.962	6.9801	0.00138755	0.0304993	3	919.954
YEAR + TREE + WETL + BRUSH* + PDI*	925.964	6.9827	0.00138575	0.0304597	9	907.906
YEAR + TREE + TREE² + BRUSH + BRUSH*	925.999	7.0173	0.00136198	0.0299373	9	907.941
BRUSH	925.999	7.0176	0.00136178	0.0299328	2	921.995
RENEST + TREE	926.005	7.023	0.00135811	0.0298521	3	919.997
RENEST + CROP + BRUSH*	926.031	7.0494	0.0013403	0.0294606	4	918.018
RENEST + TREE + BRUSH + BRUSH*	926.034	7.0525	0.00133822	0.029415	5	916.015
YEAR + TREE + TREE² + BRUSH* + PDI*	926.035	7.054	0.00133722	0.029393	9	907.977
CRAN + BRUSH* + PDI*	926.044	7.0629	0.00133128	0.0292625	4	918.032
YEAR + CROP	926.044	7.063	0.00133121	0.029261	6	914.018
CRAN + GRASS + BRUSH* + PDI*	926.094	7.1126	0.00129861	0.0285442	5	916.075
RENEST + TREE + TREE² + BRUSH*	926.127	7.1456	0.00127735	0.0280771	5	916.108
YEAR + CROP + PDI + PDI*	926.137	7.1559	0.00127079	0.0279329	8	910.091
GRASS + TREE + BRUSH* + PDI*	926.159	7.1773	0.00125727	0.0276356	5	916.139
RENEST + PDI*	926.168	7.186	0.00125181	0.0275157	3	920.16
RENEST + CRAN + TREE + BRUSH*	926.171	7.1894	0.00124968	0.0274689	5	916.152
WETL + BRUSH* + PDI*	926.19	7.2089	0.00123756	0.0272024	4	918.178
RENEST + TREE + WETL + BRUSH*	926.202	7.2207	0.00123028	0.0270424	5	916.183
GRASS + BRUSH* + PDI + PDI*	926.205	7.2237	0.00122843	0.0270018	5	916.186
GRASS + BRUSH + BRUSH* + PDI*	926.211	7.2293	0.001225	0.0269263	5	916.192
CROP + TREE + BRUSH* + PDI*	926.213	7.2319	0.00122341	0.0268914	5	916.194
YEAR + RENEST + GRASS + BRUSH + BRUSH* + PDI*	926.276	7.2941	0.00118595	0.0260679	10	906.205
YEAR + CRAN + GRASS + BRUSH + BRUSH*	926.279	7.2972	0.00118411	0.0260275	9	908.221
YEAR + RENEST + GRASS + BRUSH* + PDI + PDI*	926.281	7.2995	0.00118275	0.0259976	10	906.21
YEAR + RENEST + CRAN + GRASS + BRUSH* + PDI*	926.285	7.3036	0.00118033	0.0259444	10	906.214
YEAR + RENEST + CROP	926.294	7.3121	0.00117532	0.0258344	7	912.258
YEAR + RENEST + GRASS + TREE + BRUSH + BRUSH* + PDI*	926.299	7.3178	0.00117198	0.0257608	11	904.214
YEAR + RENEST + GRASS + TREE + BRUSH* + PDI + PDI*	926.307	7.3251	0.00116771	0.025667	11	904.221
YEAR + RENEST + TREE + WETL + PDI + PDI*	926.31	7.3281	0.00116596	0.0256285	10	906.239
YEAR + RENEST + TREE + TREE² + PDI + PDI*	926.322	7.3402	0.00115892	0.0254739	10	906.251
YEAR + RENEST + TREE + BRUSH* + PDI + PDI*	926.328	7.3469	0.00115505	0.0253887	10	906.258
YEAR + CROP + BRUSH* + PDI*	926.371	7.3895	0.0011307	0.0248537	8	910.325
RENEST + GRASS + BRUSH + BRUSH*	926.426	7.4441	0.00110025	0.0241843	5	916.406
YEAR + PDI + PDI*	926.434	7.4527	0.00109553	0.0240806	7	912.398
RENEST + BRUSH* + PDI + PDI*	926.484	7.5026	0.00106854	0.0234872	5	916.465
YEAR + RENEST + CRAN + GRASS + PDI + PDI*	926.491	7.5097	0.00106475	0.023404	10	906.42
BRUSH + PDI*	926.515	7.5333	0.00105226	0.0231294	3	920.507
YEAR + WETL	926.524	7.5425	0.00104743	0.0230233	6	914.497
GRASS	926.54	7.5585	0.00103909	0.0228398	2	922.536
RENEST + CRAN + GRASS + BRUSH*	926.564	7.5823	0.00102679	0.0225696	5	916.544
YEAR + CROP + BRUSH + PDI*	926.567	7.5854	0.0010252	0.0225347	8	910.52
CRAN + TREE + BRUSH* + PDI*	926.577	7.595	0.00102029	0.0224268	5	916.557
CRAN + TREE	926.577	7.595	0.00102029	0.0224268	3	920.569
WETL + BRUSH*	926.587	7.6057	0.00101485	0.0223071	3	920.58
TREE + BRUSH* + PDI + PDI*	926.614	7.6324	0.00100139	0.0220113	5	916.595
TREE + BRUSH + BRUSH* + PDI*	926.625	7.6434	0.000995899	0.0218906	5	916.606
CRAN + BRUSH*	926.645	7.6638	0.000985793	0.0216684	3	920.638
CROP + BRUSH + BRUSH* + PDI*	926.703	7.7215	0.000957759	0.0210522	5	916.684
RENEST + BRUSH + PDI*	926.716	7.7346	0.000951506	0.0209148	4	918.703
YEAR + BRUSH + PDI*	926.725	7.743	0.000947518	0.0208271	7	912.688
CROP + BRUSH* + PDI + PDI*	926.736	7.7548	0.000941944	0.0207046	5	916.717
RENEST + CRAN + BRUSH* + PDI*	926.743	7.7618	0.000938653	0.0206322	5	916.724
YEAR + RENEST + CRAN + TREE + PDI + PDI*	926.75	7.769	0.00093528	0.0205581	10	906.68
RENEST + GRASS	926.762	7.7808	0.000929778	0.0204372	3	920.755
RENEST + WETL + BRUSH* + PDI*	926.769	7.788	0.000926437	0.0203637	5	916.75
TREE + WETL + BRUSH* + PDI*	926.804	7.8227	0.000910502	0.0200135	5	916.785
YEAR + RENEST + CRAN + TREE + BRUSH + BRUSH*	926.857	7.8752	0.000886912	0.0194949	10	906.786
YEAR + CRAN + GRASS + BRUSH + BRUSH* + PDI*	926.863	7.8819	0.000883946	0.0194297	10	906.793
YEAR + RENEST + CRAN + TREE + BRUSH* + PDI*	926.867	7.8851	0.000882533	0.0193987	10	906.796
YEAR + CRAN + GRASS + BRUSH* + PDI + PDI*	926.87	7.8883	0.000881122	0.0193677	10	906.799
YEAR + RENEST + TREE + BRUSH + BRUSH* + PDI*	926.873	7.8911	0.000879889	0.0193406	10	906.802
YEAR + RENEST + CROP + PDI + PDI*	926.876	7.8942	0.000878527	0.0193106	9	908.818
TREE + TREE² + BRUSH* + PDI*	926.885	7.9035	0.000874451	0.019221	5	916.866
TREE + BRUSH	926.897	7.9158	0.00086909	0.0191032	3	920.89
RENEST + WETL + BRUSH*	926.935	7.9531	0.000853031	0.0187502	4	918.922
YEAR + RENEST + TREE + TREE² + BRUSH + BRUSH*	926.938	7.957	0.000851369	0.0187137	10	906.868
YEAR + BRUSH	926.94	7.9583	0.000850816	0.0187015	6	914.913
TREE + TREE² + BRUSH + BRUSH*	926.944	7.9628	0.000848904	0.0186595	5	916.925
YEAR + RENEST + TREE + WETL + BRUSH + BRUSH*	926.95	7.9684	0.00084653	0.0186073	10	906.879
RENEST + CROP + TREE + BRUSH* + PDI*	926.957	7.975	0.000843742	0.018546	6	914.929
YEAR + WETL + PDI*	926.963	7.9817	0.00084092	0.018484	7	912.927
RENEST + CRAN + BRUSH*	926.967	7.9853	0.000839407	0.0184508	4	918.954
YEAR + RENEST + TREE + WETL + BRUSH* + PDI*	926.968	7.9868	0.000838778	0.0184369	10	906.898
CROP + BRUSH + BRUSH*	926.976	7.9948	0.00083543	0.0183633	4	918.963
YEAR + RENEST + TREE + TREE² + BRUSH* + PDI*	926.986	8.004	0.000831596	0.018279	10	906.915
YEAR + RENEST + PDI + PDI*	926.986	8.0042	0.000831512	0.0182772	8	910.939
RENEST + TREE + BRUSH	927.026	8.0447	0.000814844	0.0179108	4	919.013
RENEST + GRASS + TREE + BRUSH* + PDI*	927.036	8.0541	0.000811023	0.0178268	6	915.009
YEAR + RENEST + WETL	927.067	8.085	0.000798589	0.0175535	7	913.03
GRASS + TREE + BRUSH + BRUSH*	927.072	8.09	0.000796595	0.0175097	5	917.052
RENEST + GRASS + BRUSH* + PDI + PDI*	927.076	8.0947	0.000794725	0.0174686	6	915.049
YEAR + BRUSH* + PDI*	927.08	8.0982	0.000793335	0.0174381	7	913.044
RENEST + GRASS + BRUSH + BRUSH* + PDI*	927.082	8.1007	0.000792344	0.0174163	6	915.055
RENEST + CRAN + TREE	927.116	8.1343	0.000779144	0.0171261	4	919.103
RENEST + CRAN + GRASS + BRUSH* + PDI*	927.122	8.1403	0.00077681	0.0170748	6	915.095
CRAN + PDI*	927.141	8.1594	0.000769427	0.0169125	3	921.133
CROP + TREE + BRUSH + BRUSH*	927.147	8.1659	0.00076693	0.0168577	5	917.128
CRAN + TREE + BRUSH + BRUSH*	927.16	8.1785	0.000762114	0.0167518	5	917.141
YEAR + RENEST + BRUSH	927.162	8.1809	0.0007612	0.0167317	7	913.126
CRAN + BRUSH* + PDI + PDI*	927.169	8.188	0.000758503	0.0166724	5	917.15
TREE + PDI*	927.184	8.203	0.000752835	0.0165478	3	921.177
CRAN + BRUSH + BRUSH* + PDI*	927.188	8.2066	0.000751481	0.0165181	5	917.169
TREE + TREE²	927.209	8.2276	0.000743632	0.0163455	3	921.201
YEAR + RENEST + CROP + BRUSH* + PDI*	927.221	8.2392	0.000739331	0.016251	9	909.163
GRASS + PDI*	927.265	8.2831	0.00072328	0.0158982	3	921.257
RENEST + TREE + BRUSH + BRUSH* + PDI*	927.269	8.2871	0.000721835	0.0158664	6	915.242
YEAR + RENEST + BRUSH + PDI*	927.282	8.3002	0.000717122	0.0157628	8	911.235
YEAR + CRAN + PDI*	927.292	8.3109	0.000713296	0.0156787	7	913.256
CRAN	927.298	8.3168	0.000711195	0.0156326	2	923.294
YEAR + TREE + WETL + BRUSH* + PDI + PDI*	927.302	8.3203	0.000709951	0.0156052	10	907.231
RENEST + CROP + BRUSH + BRUSH*	927.337	8.355	0.00069774	0.0153368	5	917.317
WETL + BRUSH + BRUSH* + PDI*	927.337	8.3558	0.000697461	0.0153307	5	917.318
CRAN + BRUSH + BRUSH*	927.338	8.3564	0.000697251	0.0153261	4	919.325
RENEST + TREE + BRUSH* + PDI + PDI*	927.344	8.3621	0.000695267	0.0152825	6	915.317
YEAR + TREE + TREE² + BRUSH* + PDI + PDI*	927.37	8.3884	0.000686184	0.0150828	10	907.299
RENEST + TREE + WETL + BRUSH* + PDI*	927.371	8.3893	0.000685876	0.015076	6	915.344
RENEST + CROP + BRUSH + BRUSH* + PDI*	927.386	8.4048	0.000680581	0.0149596	6	915.359
WETL + BRUSH + BRUSH*	927.399	8.4175	0.000676273	0.0148649	4	919.386
RENEST + CRAN + TREE + BRUSH* + PDI*	927.402	8.4209	0.000675124	0.0148397	6	915.375
RENEST + CROP	927.412	8.4308	0.00067179	0.0147664	3	921.405
RENEST + TREE + PDI*	927.415	8.4335	0.000670884	0.0147465	4	919.402
TREE + WETL + BRUSH + BRUSH*	927.429	8.4473	0.000666271	0.0146451	5	917.409
CRAN + BRUSH	927.433	8.4511	0.000665006	0.0146173	3	921.425
RENEST + CRAN	927.441	8.4595	0.000662219	0.014556	3	921.433
RENEST + TREE + TREE²	927.449	8.4673	0.000659641	0.0144994	4	919.436
YEAR + BRUSH*	927.465	8.4836	0.000654287	0.0143817	6	915.438
RENEST + CROP + BRUSH* + PDI + PDI*	927.469	8.4872	0.00065311	0.0143558	6	915.442
CROP	927.474	8.4922	0.00065148	0.01432	2	923.47
YEAR + RENEST + CRAN + GRASS + BRUSH + BRUSH*	927.533	8.5515	0.000632447	0.0139016	10	907.462
GRASS + BRUSH	927.546	8.5642	0.000628444	0.0138136	3	921.538
CROP + PDI*	927.555	8.5738	0.000625434	0.0137475	3	921.548
RENEST + TREE + TREE² + BRUSH + BRUSH*	927.557	8.5755	0.000624903	0.0137358	6	915.53
CRAN + GRASS + BRUSH + BRUSH*	927.561	8.5799	0.00062353	0.0137056	5	917.542
RENEST + TREE + TREE² + BRUSH* + PDI*	927.57	8.5881	0.000620978	0.0136495	6	915.543
YEAR + CRAN	927.572	8.5903	0.000620296	0.0136345	6	915.545
CRAN + GRASS	927.621	8.6398	0.000605132	0.0133012	3	921.614
RENEST + CRAN + PDI*	927.628	8.6466	0.000603078	0.0132561	4	919.615
RENEST + GRASS + PDI*	927.629	8.6477	0.000602746	0.0132488	4	919.616
RENEST + CRAN + BRUSH	927.63	8.6485	0.000602505	0.0132435	4	919.617
RENEST + TREE + WETL	927.63	8.6488	0.000602415	0.0132415	4	919.617
YEAR + RENEST + WETL + PDI*	927.634	8.6524	0.000601331	0.0132177	8	911.588
TREE + WETL	927.646	8.6646	0.000597674	0.0131373	3	921.638
YEAR + CRAN + TREE + BRUSH* + PDI + PDI*	927.655	8.6737	0.000594961	0.0130777	10	907.584
YEAR + CRAN + TREE + BRUSH + BRUSH* + PDI*	927.669	8.6879	0.000590752	0.0129851	10	907.598
RENEST + PDI + PDI*	927.676	8.6947	0.000588747	0.0129411	4	919.663
YEAR + RENEST + BRUSH*	927.687	8.7055	0.000585576	0.0128714	7	913.651
YEAR + RENEST + BRUSH* + PDI*	927.691	8.7091	0.000584523	0.0128482	8	911.644
RENEST + GRASS + BRUSH	927.697	8.7151	0.000582772	0.0128097	4	919.684
RENEST + CRAN + BRUSH + BRUSH*	927.699	8.7174	0.000582102	0.012795	5	917.68
CRAN + PDI + PDI*	927.702	8.7202	0.000581288	0.0127771	4	919.689
YEAR + RENEST + CRAN	927.702	8.7206	0.000581172	0.0127746	7	913.666
RENEST + CROP + TREE + BRUSH + BRUSH*	927.719	8.7375	0.000576281	0.0126671	6	915.692
CRAN + BRUSH + PDI*	927.719	8.7377	0.000576224	0.0126658	4	919.706
RENEST + WETL + BRUSH + BRUSH*	927.726	8.744	0.000574412	0.012626	5	917.706
CROP + TREE	927.726	8.7449	0.000574153	0.0126203	3	921.719
TREE + TREE² + BRUSH	927.749	8.767	0.000567844	0.0124816	4	919.736
GRASS + TREE	927.755	8.774	0.00056586	0.012438	3	921.748
RENEST + GRASS + TREE + BRUSH + BRUSH*	927.76	8.7786	0.00056456	0.0124094	6	915.733
YEAR + CROP + BRUSH	927.764	8.7827	0.000563404	0.012384	7	913.728
RENEST + WETL	927.775	8.7937	0.000560313	0.0123161	3	921.768
CRAN + TREE + BRUSH	927.781	8.7992	0.000558775	0.0122823	4	919.768
RENEST + CROP + PDI*	927.782	8.8003	0.000558467	0.0122755	4	919.769
YEAR + RENEST + CRAN + PDI*	927.812	8.8306	0.00055007	0.0120909	8	911.766
RENEST + CRAN + TREE + BRUSH + BRUSH*	927.835	8.8534	0.000543835	0.0119539	6	915.808
RENEST + TREE + WETL + BRUSH + BRUSH*	927.85	8.8684	0.000539772	0.0118646	6	915.823
YEAR + TREE + WETL + BRUSH + BRUSH* + PDI*	927.852	8.8709	0.000539097	0.0118497	10	907.782
CRAN + TREE + PDI*	927.853	8.8716	0.000538909	0.0118456	4	919.84
WETL + BRUSH* + PDI + PDI*	927.857	8.876	0.000537724	0.0118196	5	917.838
RENEST + CRAN + BRUSH* + PDI + PDI*	927.863	8.8812	0.000536328	0.0117889	6	915.836
RENEST + CROP + TREE	927.874	8.8924	0.000533333	0.011723	4	919.861
RENEST + CRAN + BRUSH + BRUSH* + PDI*	927.879	8.8977	0.000531922	0.011692	6	915.852
RENEST + WETL + BRUSH + BRUSH* + PDI*	927.88	8.8984	0.000531735	0.0116879	6	915.853
YEAR + CROP + BRUSH*	927.883	8.901	0.000531045	0.0116727	7	913.846
WETL	927.884	8.9029	0.00053054	0.0116616	2	923.88
YEAR + CROP + BRUSH* + PDI + PDI*	927.9	8.9189	0.000526313	0.0115687	9	909.842
YEAR + TREE + TREE² + BRUSH + BRUSH* + PDI*	927.911	8.9296	0.000523505	0.011507	10	907.84
WETL + PDI*	927.914	8.9325	0.000522746	0.0114903	3	921.906
RENEST + CROP + BRUSH	927.92	8.9382	0.000521259	0.0114576	4	919.907
RENEST + WETL + BRUSH	927.931	8.9491	0.000518425	0.0113953	4	919.918
CROP + BRUSH	927.938	8.9562	0.000516588	0.011355	3	921.93
CROP + TREE + BRUSH* + PDI + PDI*	927.953	8.9713	0.000512703	0.0112696	6	915.926
YEAR + WETL + BRUSH	927.966	8.9844	0.000509355	0.011196	7	913.93
CRAN + GRASS + BRUSH* + PDI + PDI*	927.985	9.0032	0.00050459	0.0110912	6	915.958
CRAN + GRASS + BRUSH + BRUSH* + PDI*	927.99	9.0086	0.000503229	0.0110613	6	915.963
WETL + BRUSH	928.001	9.0194	0.000500519	0.0110018	3	921.993
RENEST + WETL + PDI*	928.004	9.0226	0.000499719	0.0109842	4	919.991
RENEST + TREE + TREE² + BRUSH	928.044	9.0621	0.000489946	0.0107694	5	918.024
YEAR + RENEST + CROP + BRUSH	928.048	9.0665	0.00048887	0.0107457	8	912.002
YEAR + WETL + PDI + PDI*	928.075	9.0934	0.000482339	0.0106021	8	912.029
GRASS + TREE + BRUSH* + PDI + PDI*	928.079	9.0973	0.000481399	0.0105815	6	916.052
GRASS + TREE + BRUSH + BRUSH* + PDI*	928.084	9.1022	0.000480221	0.0105556	6	916.057
CROP + TREE + BRUSH + BRUSH* + PDI*	928.112	9.1306	0.00047345	0.0104068	6	916.085
CRAN + GRASS + PDI*	928.171	9.1899	0.000459618	0.0101027	4	920.159
TREE + BRUSH + PDI*	928.176	9.1949	0.000458471	0.0100775	4	920.164
RENEST + CRAN + GRASS	928.185	9.2034	0.000456526	0.0100348	4	920.172
RENEST + CRAN + PDI + PDI*	928.196	9.214	0.000454113	0.00998172	5	918.176
YEAR + RENEST + CROP + BRUSH*	928.225	9.2431	0.000447554	0.00983754	8	912.178
YEAR + CROP + BRUSH + BRUSH* + PDI*	928.232	9.2506	0.000445878	0.00980071	9	910.174
CRAN + TREE + BRUSH* + PDI + PDI*	928.254	9.2722	0.000441089	0.00969544	6	916.227
CRAN + TREE + BRUSH + BRUSH* + PDI*	928.263	9.2819	0.000438955	0.00964853	6	916.236
YEAR + RENEST + CRAN + GRASS + BRUSH + BRUSH* + PDI*	928.276	9.2946	0.000436176	0.00958745	11	906.191
YEAR + RENEST + CRAN + GRASS + BRUSH* + PDI + PDI*	928.281	9.2997	0.000435065	0.00956304	11	906.196
RENEST + CRAN + TREE + BRUSH	928.284	9.303	0.000434348	0.00954727	5	918.265
GRASS + PDI + PDI*	928.32	9.3386	0.000426685	0.00937883	4	920.307
YEAR + RENEST + TREE + WETL + BRUSH* + PDI + PDI*	928.322	9.3404	0.000426301	0.0093704	11	906.237
YEAR + BRUSH* + PDI + PDI*	928.327	9.345	0.000425322	0.00934887	8	912.28
GRASS + BRUSH + PDI*	928.334	9.3524	0.000423751	0.00931434	4	920.321
YEAR + RENEST + TREE + TREE² + BRUSH* + PDI + PDI*	928.336	9.3541	0.000423391	0.00930643	11	906.25
RENEST + CRAN + GRASS + BRUSH + BRUSH*	928.366	9.3849	0.000416921	0.00916421	6	916.339
WETL + BRUSH + PDI*	928.367	9.3854	0.000416817	0.00916192	4	920.354
YEAR + WETL + BRUSH*	928.394	9.4125	0.000411207	0.00903861	7	914.358
TREE + TREE² + BRUSH + BRUSH* + PDI*	928.417	9.4351	0.000406586	0.00893705	6	916.39
CROP + BRUSH + PDI*	928.418	9.4364	0.000406322	0.00893124	4	920.405
YEAR + WETL + BRUSH + PDI*	928.42	9.4384	0.000405916	0.00892231	8	912.374
TREE + WETL + BRUSH + BRUSH* + PDI*	928.462	9.4806	0.000397441	0.00873602	6	916.435
RENEST + WETL + BRUSH* + PDI + PDI*	928.467	9.486	0.000396369	0.00871247	6	916.441
RENEST + CRAN + TREE + PDI*	928.501	9.5195	0.000389785	0.00856775	5	918.482
YEAR + BRUSH + BRUSH* + PDI*	928.521	9.5393	0.000385946	0.00848335	8	912.475
TREE + WETL + BRUSH* + PDI + PDI*	928.523	9.541	0.000385618	0.00847614	6	916.495
YEAR + RENEST + WETL + BRUSH	928.559	9.5775	0.000378644	0.00832285	8	912.513
TREE + TREE² + BRUSH* + PDI + PDI*	928.601	9.619	0.000370868	0.00815193	6	916.573
RENEST + GRASS + PDI + PDI*	928.62	9.6389	0.000367196	0.00807123	5	918.601
TREE + PDI + PDI*	928.652	9.6706	0.000361422	0.0079443	4	920.639
TREE + WETL + BRUSH	928.665	9.6836	0.00035908	0.00789283	4	920.652
RENEST + TREE + WETL + BRUSH	928.669	9.6873	0.000358417	0.00787825	5	918.649
YEAR + CRAN + PDI + PDI*	928.673	9.6918	0.000357611	0.00786054	8	912.627
YEAR + CRAN + BRUSH + PDI*	928.705	9.7234	0.000352005	0.00773732	8	912.659
RENEST + CROP + TREE + BRUSH* + PDI + PDI*	928.717	9.7351	0.000349952	0.00769219	7	914.681
YEAR + WETL + BRUSH* + PDI*	928.726	9.7444	0.000348329	0.0076565	8	912.68
YEAR + RENEST + CRAN + TREE + BRUSH* + PDI + PDI*	928.746	9.765	0.000344759	0.00757805	11	906.662
YEAR + RENEST + CROP + BRUSH* + PDI + PDI*	928.748	9.7668	0.000344449	0.00757123	10	908.678
YEAR + RENEST + CRAN + TREE + BRUSH + BRUSH* + PDI*	928.759	9.7775	0.000342611	0.00753083	11	906.674
CRAN + GRASS + BRUSH	928.768	9.7868	0.000341022	0.00749589	4	920.755
YEAR + RENEST + WETL + PDI + PDI*	928.802	9.8203	0.000335357	0.00737138	9	910.744
RENEST + CROP + TREE + BRUSH + BRUSH* + PDI*	928.836	9.8542	0.000329721	0.00724749	7	914.8
TREE + TREE² + PDI*	928.84	9.8586	0.000328996	0.00723156	4	920.827
TREE + WETL + PDI*	928.846	9.865	0.000327945	0.00720846	4	920.834
YEAR + BRUSH + BRUSH*	928.851	9.8697	0.000327175	0.00719154	7	914.815
YEAR + RENEST + TREE + WETL + BRUSH + BRUSH* + PDI*	928.87	9.8885	0.000324114	0.00712426	11	906.785
CROP + TREE + BRUSH	928.877	9.8956	0.000322966	0.00709901	4	920.864
YEAR + RENEST + TREE + TREE² + BRUSH + BRUSH* + PDI*	928.879	9.897	0.00032274	0.00709404	11	906.793
GRASS + TREE + BRUSH	928.893	9.911	0.000320488	0.00704456	4	920.88
RENEST + CRAN + GRASS + PDI*	928.905	9.9235	0.000318492	0.00700067	5	918.886
RENEST + GRASS + TREE + BRUSH* + PDI + PDI*	928.917	9.9354	0.000316602	0.00695914	7	914.881
RENEST + GRASS + TREE + BRUSH + BRUSH* + PDI*	928.922	9.9406	0.00031578	0.00694107	7	914.886
RENEST + TREE + WETL + PDI*	928.941	9.9591	0.000312873	0.00687716	5	918.921
RENEST + TREE + PDI + PDI*	928.942	9.9607	0.000312622	0.00687166	5	918.923
YEAR + CRAN + BRUSH	928.946	9.9641	0.000312091	0.00685999	7	914.909
YEAR + RENEST + BRUSH* + PDI + PDI*	928.95	9.9682	0.000311452	0.00684594	9	910.892
CROP + TREE + PDI*	928.958	9.9766	0.000310147	0.00681724	4	920.945
RENEST + CRAN + GRASS + BRUSH* + PDI + PDI*	928.967	9.9856	0.000308754	0.00678664	7	914.931
RENEST + CRAN + GRASS + BRUSH + BRUSH* + PDI*	928.973	9.9913	0.000307876	0.00676732	7	914.937
RENEST + TREE + WETL + BRUSH + BRUSH* + PDI*	929.012	10.0302	0.000301945	0.00663697	7	914.976
YEAR + RENEST + WETL + BRUSH*	929.018	10.0365	0.000300996	0.00661609	8	912.972
RENEST + CROP + TREE + BRUSH	929.018	10.0367	0.000300966	0.00661543	5	918.999
GRASS + TREE + PDI*	929.021	10.0392	0.00030059	0.00660717	4	921.008
RENEST + GRASS + TREE + BRUSH	929.032	10.05	0.000298971	0.00657159	5	919.012
CRAN + TREE + PDI + PDI*	929.041	10.0596	0.000297539	0.00654012	5	919.022
CROP + PDI + PDI*	929.048	10.0663	0.000296544	0.00651825	4	921.035
CRAN + TREE + BRUSH + PDI*	929.051	10.0698	0.000296026	0.00650685	5	919.032
RENEST + CRAN + TREE + BRUSH* + PDI + PDI*	929.059	10.0771	0.000294947	0.00648314	7	915.023
RENEST + CRAN + TREE + BRUSH + BRUSH* + PDI*	929.067	10.0858	0.000293667	0.006455	7	915.031
YEAR + CRAN + BRUSH* + PDI*	929.082	10.1008	0.000291473	0.00640677	8	913.036
YEAR + RENEST + CROP + BRUSH + BRUSH* + PDI*	929.09	10.1085	0.000290353	0.00638215	10	909.019
RENEST + TREE + TREE² + BRUSH + BRUSH* + PDI*	929.103	10.1212	0.000288515	0.00634175	7	915.067
RENEST + TREE + WETL + BRUSH* + PDI + PDI*	929.12	10.1381	0.000286087	0.00628839	7	915.083
RENEST + TREE + TREE² + PDI*	929.137	10.1555	0.000283609	0.00623392	5	919.118
YEAR + RENEST + BRUSH + BRUSH*	929.139	10.1578	0.000283283	0.00622675	8	913.093
YEAR + RENEST + CRAN + BRUSH	929.161	10.1796	0.000280212	0.00615925	8	913.115
YEAR + RENEST + BRUSH + BRUSH* + PDI*	929.182	10.2004	0.000277313	0.00609553	9	911.124
RENEST + CRAN + GRASS + BRUSH	929.229	10.247	0.000270926	0.00595514	5	919.209
RENEST + CROP + TREE + PDI*	929.229	10.2479	0.000270804	0.00595246	5	919.21
YEAR + RENEST + CRAN + PDI + PDI*	929.266	10.2841	0.000265947	0.00584569	9	911.208
RENEST + TREE + TREE² + BRUSH* + PDI + PDI*	929.308	10.3262	0.000260407	0.00572393	7	915.272
RENEST + CROP + PDI + PDI*	929.326	10.3448	0.000257997	0.00567094	5	919.307
RENEST + GRASS + TREE + PDI*	929.342	10.3607	0.000255954	0.00562604	5	919.323
WETL + PDI + PDI*	929.385	10.4035	0.000250534	0.00550692	4	921.372
CRAN + GRASS + PDI + PDI*	929.386	10.4042	0.000250447	0.00550499	5	919.366
CRAN + GRASS + BRUSH + PDI*	929.396	10.4148	0.000249123	0.00547589	5	919.377
YEAR + CRAN + BRUSH*	929.474	10.4923	0.000239654	0.00526776	7	915.438
TREE + TREE² + BRUSH + PDI*	929.475	10.4932	0.000239546	0.00526539	5	919.455
YEAR + RENEST + WETL + BRUSH* + PDI*	929.511	10.5296	0.000235226	0.00517043	9	911.453
RENEST + WETL + PDI + PDI*	929.542	10.5609	0.000231573	0.00509014	5	919.523
YEAR + CROP + BRUSH + BRUSH*	929.618	10.6361	0.000223028	0.0049023	8	913.571
RENEST + CRAN + TREE + PDI + PDI*	929.655	10.6739	0.000218852	0.00481052	6	917.628
YEAR + RENEST + CRAN + BRUSH*	929.668	10.686	0.000217532	0.0047815	8	913.621
YEAR + RENEST + CRAN + BRUSH* + PDI*	929.698	10.717	0.000214186	0.00470796	9	911.641
TREE + WETL + BRUSH + PDI*	929.847	10.8659	0.000198819	0.00437018	5	919.828
YEAR + WETL + BRUSH + BRUSH*	929.852	10.8706	0.000198353	0.00435993	8	913.806
YEAR + WETL + BRUSH* + PDI + PDI*	929.962	10.98	0.000187794	0.00412784	9	911.904
YEAR + RENEST + CROP + BRUSH + BRUSH*	929.989	11.0073	0.000185248	0.00407188	9	911.931
RENEST + CRAN + GRASS + PDI + PDI*	930.024	11.0421	0.000182053	0.00400164	6	917.997
CROP + TREE + BRUSH + PDI*	930.128	11.1461	0.000172828	0.00379888	5	920.108
GRASS + TREE + PDI + PDI*	930.15	11.1687	0.000170886	0.00375619	5	920.131
GRASS + TREE + BRUSH + PDI*	930.163	11.1816	0.000169787	0.00373204	5	920.144
YEAR + WETL + BRUSH + BRUSH* + PDI*	930.205	11.2238	0.000166242	0.00365412	9	912.147
TREE + TREE² + PDI + PDI*	930.345	11.3631	0.000155058	0.00340827	5	920.325
TREE + WETL + PDI + PDI*	930.35	11.3681	0.00015467	0.00339976	5	920.33
RENEST + GRASS + TREE + PDI + PDI*	930.419	11.4376	0.000149388	0.00328365	6	918.392
CROP + TREE + PDI + PDI*	930.454	11.4721	0.000146833	0.00322749	5	920.434
YEAR + CRAN + BRUSH* + PDI + PDI*	930.486	11.5046	0.000144466	0.00317547	9	912.428
RENEST + TREE + WETL + PDI + PDI*	930.511	11.5293	0.000142693	0.00313649	6	918.484
YEAR + CRAN + BRUSH + BRUSH* + PDI*	930.517	11.5354	0.000142259	0.00312694	9	912.459
YEAR + RENEST + WETL + BRUSH + BRUSH*	930.52	11.5383	0.000142052	0.00312241	9	912.462
RENEST + TREE + TREE² + PDI + PDI*	930.693	11.7119	0.000130242	0.00286281	6	918.666
YEAR + RENEST + WETL + BRUSH* + PDI + PDI*	930.761	11.7798	0.000125895	0.00276725	10	910.691
RENEST + CROP + TREE + PDI + PDI*	930.779	11.7974	0.000124792	0.00274301	6	918.752
YEAR + CRAN + BRUSH + BRUSH*	930.861	11.8796	0.000119767	0.00263256	8	914.815
YEAR + RENEST + WETL + BRUSH + BRUSH* + PDI*	931.028	12.0462	0.000110194	0.00242215	10	910.957
YEAR + RENEST + CRAN + BRUSH + BRUSH*	931.135	12.1532	0.000104454	0.00229597	9	913.077
YEAR + RENEST + CRAN + BRUSH* + PDI + PDI*	931.167	12.1858	0.000102765	0.00225885	10	911.096
YEAR + RENEST + CRAN + BRUSH + BRUSH* + PDI*	931.194	12.213	0.000101377	0.00222834	10	911.124
aHen age (H.AGE), hen origin (HEN.ORIGIN), renesting attempt (RENEST), year (YEAR), cranberry bogs (CRAN), row crops (CROP), grassland (GRASS), trees/shrubs (TREE), herbaceous wetlands (WETL), mechanical brush/tree removal (BRUSH), plow/disk/idle (PDI).

## Sheet: Table S6
Supporting Information: Responses to land cover and grassland management vary across life-history stages for a grassland specialist. Michael A. Hardy, Matthew S. Broadway, Christopher D. Pollentier, Volker C. Radeloff, Jason D. Riddle, Scott D. Hull, and Benjamin Zuckerberg. Ecology and Evolution.
Appendix 3: Rankings of survival models
Table S6. Final model rankings considering the effects of land cover and management practices on survival of Greater Prairie-Chicken broods at three sites in the Central Wisconsin Grassland Conservation Area, Wisconsin, USA, 2007-2015. Models were ranked based on Akaike's Information Criterion corrected for small sample size (AICc). Akaike weights (wi), relative model likelihoods, number of estim…
Modela	AICc	∆AICc	wi	Likelihood	K	Deviance
φ(SITE + TREE + TREE² + GRAZE)p(YEAR)	470.195	0	0.80005	1	8	452.679
φ(SITE + TREE + TREE²)p(YEAR)	472.968	2.7734	0.19993	0.2499	7	457.802
φ(SITE + GRAZE)p(YEAR)	492.064	21.8688	1e-05	0	6	479.198
φ(site)p(YEAR)	501.19	30.9955	0	0	5	490.578
φ(TREE + TREE² + GRAZE)p(YEAR)	523.573	53.3783	0	0	6	510.707
φ(TREE + TREE²)p(YEAR)	530.6	60.4054	0	0	5	519.988
φ(GRAZE)p(YEAR)	540.184	69.9888	0	0	4	531.78
φ(.)p(YEAR)	556.226	86.031	0	0	3	549.986
NULL MODEL	567.651	97.456	0	0	2	563.532
a Site (SITE), trees/shrubs (TREE), grazing (GRAZE).
